# Supplementary material for: Reciprocal compensation of caspase-2 and p53 regulates the DNA damage response in HCT116 colon cancer cells
Source: J Biol Chem. 2026 May 27;302(7):113199. doi: 10.1016/j.jbc.2026.113199 (PMC13320034; doi:10.1016/j.jbc.2026.113199)
Supplement: Supplemental Data 1 [file mmc1.xlsx]

## Sheet: Legend
Supplemental Data 1: HCT116Tp53+/+/scramble (WT), HCT116Tp53+/+/CRISPR caspase-2 (C2 KO), HCT116Tp53-/-/scramble (p53 KO), and HCT116Tp53-/-/CRISPR caspase-2 (DKO) cells were left untreated (A) or treated with L-mimosine (0.5 mM) for 22 h (0 h). Gene expression of an array of 96 cell cycle genes was measured by real-time PCR. Tab 1: Fold change of each gene for C2 KO, p53 KO and DKO cells compare…

## Sheet: Untreated
Target Name	C2 KO Fold Change	p53 KO Fold Change	DKO Fold Change
ABL1	1.99821	0.985036	0.99083
ANAPC2	2.01259	0.987819	0.997266
ANAPC4	1.98486	0.977282	2.01536
ATM	1.99373	0.981061	0.977026
ATR	2.0036	0.963726	0.975759
AURKA	2.01627	2.00533	2.01487
AURKB	2.00982	0.980283	0.984229
BAX	2.00605	0.990047	1.00164
BCL2	0.500722	3.95577	4.01412
BIRC5	2.01704	0.979604	0.986396
BRCA1	2.00466	0.985304	0.997477
BRCA2	0.994791	0.988812	0.996862
CCNA1	0.990843	0.937311	0.87462
CCNA2	2.02165	0.985956	0.996911
CCNB1	0.0157941	0.974182	2.01047
CCNB2	2.01612	0.982373	2.02172
CCNC	2.02428	0.990272	1.00376
CCND1	2.02534	1.00127	0.997346
CCND2	#VALUE!	#VALUE!	#VALUE!
CCND3	2.01424	0.980578	0.49594
CCNE1	2.0109	0.978247	2.01928
CCNE2	4.10964	2.0202	2.03498
CCNF	2.01345	0.984224	0.992863
CCNG1	4.13012	2.03328	2.04938
CCNG2	2.01348	1.00143	0.999787
CCNH	0.994043	0.98286	0.990604
CCNT1	2.01393	0.994159	0.996548
CCNT2	2.02218	0.976085	2.03624
CDC16	1.00628	0.481677	0.993801
CDC20	2.0294	0.986625	0.991752
CDC25A	1.99593	0.981038	0.995891
CDC25B	2.04147	1.01394	1.01088
CDC25C	2.00268	0.985103	0.994425
CDC34	2.01231	0.985923	0.984763
CDC6	2.00458	0.975651	0.988489
CDK1	2.00002	0.985024	2.02513
CDK2	1.98971	0.979096	0.98116
CDK4	2.03593	0.993959	0.997015
CDK5R1	2.02224	0.980388	0.995819
CDK5RAP1	2.0214	0.986555	1.00094
CDK6	2.01464	0.989537	1.00383
CDK7	2.00703	0.994259	1.00074
CDK8	0.982526	0.988729	0.998315
CDKN1A	4.03571	0.247979	0.251185
CDKN1B	2.0069	0.983687	0.996518
CDKN2A	2.01713	0.985612	1.00021
CDKN2B	2.03288	0.992914	0.997595
CDKN2C	4.07136	1.96994	1.98689
CDKN2D	4.07232	1.99751	2.00813
CDKN3	1.0027	2.01963	2.02495
CHEK1	0.990929	0.486475	0.48966
CHEK2	1.97379	0.986148	0.982799
E2F1	2.00824	0.993193	0.997186
E2F2	2.0108	0.490162	0.496811
E2F3	0.994101	0.989186	0.989975
E2F4	0.994648	0.488151	0.492521
E2F5	2.02349	0.982605	0.996434
GSK3B	1.99724	0.971344	0.982824
GTF2H1	2.03305	0.999712	1.0109
GTSE1	1.99956	0.985337	0.992875
HDAC1	2.02321	0.995605	0.996988
HDAC2	1.99643	0.484625	0.494287
HDAC3	4.09047	0.987545	0.991212
HDAC4	2.01477	1.99934	0.50056
HDAC5	0.986907	0.487474	0.489027
HDAC6	2.00511	0.981456	2.0065
HDAC7	2.00952	0.979149	0.99299
HDAC9	1.01961	2.0427	1.00418
HERC5	3.9177	0.496722	0.248791
HUS1	2.01566	0.99086	0.998791
MDM2	2.01737	0.990864	1.00938
MKl67	1.99731	0.975574	0.990384
MNAT1	2.0178	0.986401	0.989506
MRE11A	2.02472	0.995748	2.02893
PCNA	2.02411	0.990949	0.989855
PIDD1	2.01785	0.992378	2.02345
PLK1	2.02575	0.983671	1.00101
PPP2CA	2.01541	0.977472	0.991769
RAD1	1.99107	2.01363	2.01886
RAD17	1.99222	0.966003	0.987173
RAD51	2.01489	0.477775	0.489949
RAD9A	1.96988	0.982464	0.999383
RAF1	2.02984	0.985607	1.00164
RB1	4.1057	2.00212	2.01619
RNA18S5	2.01203	0.995172	1.00532
RNA28S5	2.03231	0.122424	0.123803
RNA45S5	1.9905	0.980439	1.97949
RPA3	2.00466	0.988299	0.977628
STMN1	2.01646	0.974977	0.991596
TFDP1	2.03065	0.985664	0.995812
TFDP2	1.97786	0.987985	0.492071
TP53	4.05689	0.123842	0.12538
WEE1	2.03104	0.971854	0.993244

## Sheet: Treated
Target Name	C2 KO Fold Change	p53 KO Fold Change	DKO Fold Change
ABL1	0.98683	0.493108	0.98478
ANAPC2	0.495008	0.495785	0.995521
ANAPC4	1.00109	0.4982	1.00109
ATM	1.00118	0.504267	1.00326
ATR	0.998025	0.500967	1.00288
AURKA	0.490124	0.488696	0.980928
AURKB	0.489764	0.247663	0.49454
BAX	0.991325	0.50019	0.497383
BCL2	0.493792	1.99055	3.98057
BIRC5	1.0087	0.499285	0.994124
BRCA1	0.99511	0.496672	0.992355
BRCA2	1.01072	0.494674	2.01865
CCNA1	2.1479	0.529303	1.06211
CCNA2	0.996865	0.493337	0.98587
CCNB1	1.01352	1.00935	2.01164
CCNB2	1.00089	0.489191	2.00735
CCNC	0.492962	0.489973	0.996228
CCND1	0.985141	0.495688	0.998201
CCND2	#VALUE!	0.49522	#VALUE!
CCND3	0.997809	0.499593	1.00197
CCNE1	1.003	0.495842	0.999535
CCNE2	0.990044	0.499561	0.993482
CCNF	0.993275	0.497523	0.998798
CCNG1	0.982013	0.243498	0.490666
CCNG2	2.01709	1.00634	2.01569
CCNH	0.991417	0.993393	1.99386
CCNT1	0.99877	0.490239	0.98502
CCNT2	1.01507	0.506076	2.03719
CDC16	0.988744	0.499355	0.988059
CDC20	0.996481	0.492557	0.9951
CDC25A	0.996167	0.244601	0.491226
CDC25B	0.981622	0.988663	0.991195
CDC25C	0.990699	0.491541	0.981812
CDC34	0.996104	0.496633	0.996104
CDC6	0.996188	0.494988	0.996879
CDK1	0.999377	0.495935	0.99523
CDK2	0.991227	0.498495	0.985745
CDK4	0.992201	0.489087	0.984665
CDK5R1	0.985803	0.494341	0.990598
CDK5RAP1	0.994238	0.498424	0.997689
CDK6	0.999459	0.495832	1.00223
CDK7	0.99044	0.495596	0.991814
CDK8	0.999235	0.494079	0.973259
CDKN1A	0.998613	0.247281	0.502779
CDKN1B	1.01217	0.509775	1.01428
CDKN2A	0.998996	0.496624	1.83725
CDKN2B	0.98444	0.245895	0.491879
CDKN2C	0.978218	0.488494	0.971461
CDKN2D	1.00023	0.495718	0.996076
CDKN3	0.492344	0.489437	0.990851
CHEK1	0.993798	0.49769	1.00002
CHEK2	2.00688	0.503387	0.996511
E2F1	0.991151	0.248699	0.495919
E2F2	0.995505	0.248015	0.490559
E2F3	1.00095	0.499368	2.78634
E2F4	0.989383	0.495402	0.990069
E2F5	0.992032	0.99658	2.01455
GSK3B	0.995495	0.501724	0.993427
GTF2H1	7.78406	0.490967	0.97774
GTSE1	0.991051	0.491132	0.984888
HDAC1	0.987447	0.49562	0.989502
HDAC2	0.488976	0.124497	0.243473
HDAC3	0.994349	0.496546	0.990909
HDAC4	0.989597	0.492527	0.493429
HDAC5	0.986888	0.500382	0.984156
HDAC6	0.991461	0.497936	0.982567
HDAC7	0.489947	0.494282	0.988079
HDAC9	0.493058	0.486424	0.988168
HERC5	1.98482	0.062089	0.122683
HUS1	0.997358	0.490238	#VALUE!
MDM2	1.00044	0.245172	0.494358
MKl67	0.985201	0.499	0.986568
MNAT1	0.995268	0.504529	0.987024
MRE11A	0.983323	0.497055	0.989476
PCNA	0.492841	0.248293	0.499029
PIDD1	0.991033	0.501911	1.00278
PLK1	0.998871	0.988845	1.99083
PPP2CA	0.983388	1.00021	2.00671
RAD1	0.987897	0.485068	0.979035
RAD17	1.01029	0.497612	0.984707
RAD51	0.993185	0.485612	0.989749
RAD9A	0.986148	0.496664	1.00617
RAF1	1.00714	1.01366	2.01708
RB1	2.00826	0.490484	0.983464
RNA18S5	1.00224	0.503809	1.00363
RNA28S5	1.00332	0.126378	0.125675
RNA45S5	0.989298	0.494526	0.990671
RPA3	1.00905	0.515677	1.02101
STMN1	0.992407	0.487579	0.982823
TFDP1	1.00179	0.497749	1.0004
TFDP2	0.987702	0.49449	0.993883
TP53	1.99834	0.061859	0.124378
WEE1	0.979832	0.494729	0.985964

## Sheet: Comparison of genes (UNT)
Unique to C2 KO	Unique to p53 KO	Unique to DKO	Same between C2 KO and DKO	Same between p53 KO and DKO	Same for all three
RAD9A	CDC16	CCNA1	TFDP2	CHEK1	RNA28S5
CHEK2	HDAC9		CCND3	HDAC5	TP53
CDK2			RNA45S5	E2F4	CDKN1A
RAD17			HDAC6	CDKN3	RAD51
ATM			CCNB1		HDAC2
CDC25A			ANAPC4		E2F2
GSK3B			CCNE1		HERC5
MKl67			CCNB2		CDKN2C
ABL1			PIDD1		CDKN2D
GTSE1			CDK1		HDAC4
CDC25C			MRE11A		RB1
ATR			CCNT2		AURKA
CDC6					RAD1
BRCA1					CCNE2
RPA3					CCNG1
BAX					BCL2
CDKN1B
CDK7
E2F1
HDAC7
AURKB
RNA18S5
CDC34
ANAPC2
CCNF
CCNG2
CCNT1
CDK6
PPP2CA
HUS1
STMN1
BIRC5
CDKN2A
MDM2
MNAT1
CDK5RAP1
CCNA2
CDK5R1
HDAC1
E2F5
PCNA
CCNC
CCND1
PLK1
CDC20
RAF1
TFDP1
WEE1
CDKN2B
GTF2H1
CDK4
CDC25B
HDAC3

## Sheet: Comparison of genes (TXT)
Unique to p53 KO	Unique to DKO	Same between C2 KO and p53 KO	Same between C2 KO and DKO	Same between p53 KO and DKO	Same for all three
RAD1	PLK1	HDAC7	CCNG2	RNA28S5	HDAC2
RAD51	CCNH	AURKA		E2F2	AURKB
STMN1	PPP2CA	CDKN3		CCNG1	PCNA
CDKN2C	CCNB1	CCNC		CDC25A	BCL2
CDK4	E2F5	HDAC9		MDM2	HERC5
HUS1	RAF1	ANAPC2		CDKN2B	TP53
CCNT1		CHEK2		CDKN1A
GTSE1		RB1		HDAC4
CDC25C		CCNA1		E2F1
CDC20		GTF2H1		BAX
ABL1				CDKN2A
CCNA2				CCNB2
CDK8				BRCA2
CDK5R1				CCNT2
TFDP2				E2F3
RNA45S5
WEE1
CDC6
CCND2
E2F4
CDK7
HDAC1
CCND1
CDKN2D
CDK6
CCNE1
CDK1
HDAC3
CDC34
RAD9A
BRCA1
MRE11A
CCNF
RAD17
CHEK1
TFDP1
HDAC6
ANAPC4
CDK5RAP1
CDK2
MKl67
BIRC5
CDC16
CCNE2
CCND3
HDAC5
ATR
GSK3B
PIDD1
RNA18S5
ATM
MNAT1
CDKN1B
RPA3
